# Supplementary material for: Environmental Influences on Food Addiction and Cardiometabolic Profiles in Law Enforcement Officers
Source: Int J Environ Res Public Health. 2026 Mar 1;23(3):311. doi: 10.3390/ijerph23030311 (PMC13026730; doi:10.3390/ijerph23030311)
Supplement: Supplementary file 1 [file ijerph-23-00311-s001.zip]

Archive with 1 entries (1 files):
- ijerph-4115248-supplementary.pdf
